# Supplementary material for: Culicoides Species Communities Associated with Wild Ruminant Ecosystems in Spain: Tracking the Way to Determine Potential Bridge Vectors for Arboviruses
Source: PLoS One. 2015 Oct 28;10(10):e0141667. doi: 10.1371/journal.pone.0141667 (PMC4624870; doi:10.1371/journal.pone.0141667)
Supplement: S1 Table — [71]. P, parous; N, nuliparous [34]. (XLSX) [file pone.0141667.s001.xlsx]

## Sheet: Table 2
			Proaza			R.N.C.Boumort			Puig la Penya			Quintos de Mora			La Morera			El Juanar			La Almoraima			Total			Total (%)
Subgenus	Group	Species	P♀	N♀	♂	P♀	N♀	♂	P♀	N♀	♂	P♀	N♀	♂	P♀	N♀	♂	P♀	N♀	♂	P♀	N♀	♂	P♀	N♀	♂
Avaritia
		C. imicola	0	0	0	0	0	0	0	0	0	42	0	1	116	1	8	38	66	2	14327	944	319	14523	1011	330	15.45
	Obsoletus	NA	1860	612	-	10	7	-	478	1102	-	182	65	-	0	0	-	60	321	-	269	122	-	2859	2229	-	6.58
	Obsoletus	C. dewulfi	-	-	24	-	-	0	-	-	0	-	-	0	-	-	0	-	-	0	-	-	0	-	-	24	-
	Obsoletus	C. obsoletus	-	-	815	-	-	4	-	-	58	-	-	384	-	-	0	-	-	6	-	-	2	-	-	1269	-
	Obsoletus	C. scoticus	-	-	339	-	-	1	-	-	3	-	-	8	-	-	0	-	-	15	-	-	7	-	-	373	-
Beltranmyia
		C. circumscriptus	0	0	0	3	1	6	83	167	126	359	839	5630	1137	270	543	4	25	65	315	35	39	1901	1337	6409	9.39
Culicoides
		C. newsteadi	0	0	0	0	0	0	8	9	15	4	1	2	7	0	1	0	0	0	1731	619	133	1750	629	151	2.46
		C. impunctatus	2	0	0	0	0	0	0	0	0	0	0	0	0	0	0	0	0	0	0	0	0	2	0	0	0
		C. punctatus	83	39	59	19	1	0	31	11	13	396	99	422	53	12	21	2	0	0	1	7	0	585	169	515	1.24
	Fagineus	NA	8	4	8	0	0	0	0	0	0	6	0	0	3	0	1	0	0	0	15	9	1	32	13	10	0.05
	Pulicaris	NA	152	33	80	11	2	5	126	121	4	313	33	23	12	3	3	120	205	5	222	105	4	956	502	124	1.55
Monoculicoides
		C. parroti	0	0	0	3	0	10	138	9	63	260	29	570	0	0	0	0	0	0	152	17	29	553	55	672	1.24
		C. puncticollis	0	0	0	0	0	0	2	1	7	1	0	0	0	0	0	0	0	0	22	3	3	25	4	10	0.04
Oecacta
		C. alazanicus	0	0	0	0	0	0	14	52	6	0	0	0	5	5	0	0	0	0	0	0	0	19	57	6	0.08
		C. festivipennis	27	37	32	33	3	9	22	16	18	3054	3077	6737	975	168	214	0	0	0	1249	148	319	5360	3449	7329	15.72
		C. shaklawensis	0	0	0	0	0	0	0	0	0	4	0	1	0	0	0	0	0	0	7	2	0	11	2	1	0.01
	Odibilis	NA	1	6	4	4	1	3	36	88	24	37	3	2	13	4	2	0	2	4	391	52	48	482	156	87	0.7
Synhelea
	Similis	NA	0	0	0	0	0	0	4	0	7	437	137	305	1282	181	525	0	1	0	596	30	36	2319	349	873	3.45
Unplaced Sbg.
		C. paolae	0	0	0	0	0	0	0	0	0	1	0	0	7	0	9	1	0	6	4	6	3	13	6	18	0.04
Miscellaneous
	Few wing spots	NA	782	499	505	12	4	1	604	951	71	3415	466	943	748	117	210	1	1	1	29512	3180	1004	35074	5218	2735	41.9
	Sphagnumensis	NA	0	0	0	0	0	0	0	0	0	2	0	0	0	0	0	0	0	0	56	15	34	58	15	34	0.1
